# Supplementary material for: The influence of the pavement friction coefficient evolution caused by traffic flow on the risk of motorway horizontal curves
Source: PLoS One. 2022 Aug 22;17(8):e0266519. doi: 10.1371/journal.pone.0266519 (PMC9394835; doi:10.1371/journal.pone.0266519)
Supplement: S1 Dataset — (XLSX) [file pone.0266519.s001.xlsx]

## Sheet: Sheet1
Friction coefficient		Cumulated traffic volume(veh)
		10000000	20000000	30000000	40000000	50000000	60000000	70000000	80000000	90000000	100000000
AADTT (veh/d)	1000	0.52243	0.39929	0.3731	0.35757	0.34649	0.33788	0.33082	0.32485	0.31967	0.3151
	2000	0.39929	0.35757	0.33788	0.32485	0.3151	0.30731	0.30082	0.29526	0.29039	0.28606
	3000	0.3731	0.33788	0.31967	0.30731	0.29794	0.29039	0.28407	0.27863	0.27386	0.2696
	4000	0.35757	0.32485	0.30731	0.29526	0.28606	0.27863	0.27239	0.26701	0.26228	0.25807
	5000	0.34649	0.3151	0.29794	0.28606	0.27697	0.2696	0.26341	0.25807	0.25337	0.24917
Cumulated traffic volume	β				Probability of failure
veh
	Car-Z1	Car-Z2	Truck-Z1	Truck-Z2	Car-Z1	Car-Z2	Truck-Z1	Truck-Z2
10000000	4.91804	4.27805	6.6018	6.26557	4.37085e-07	9.42706e-06	2.03091e-11	1.85734e-10
20000000	4.649	3.95572	6.46082	6.03878	1.66777e-06	3.81519e-05	5.20672e-11	7.76414e-10
30000000	4.50349	3.78453	6.36265	5.9014	3.34237e-06	7.69996e-05	9.91543e-11	1.80218e-09
40000000	4.40016	3.66399	6.28474	5.7997	5.40858e-06	0.000124158	1.64197e-10	3.32176e-09
50000000	4.31895	3.56977	6.21966	5.71795	7.83858e-06	0.00017865	2.49123e-10	5.39093e-09
60000000	4.25156	3.49187	6.1635	5.64912	1.06143e-05	0.000239827	3.55777e-10	8.06347e-09
70000000	4.19369	3.42517	6.11395	5.58942	1.37227e-05	0.000307209	4.85979e-10	1.13914e-08
80000000	4.14281	3.36666	6.0695	5.53654	1.71539e-05	0.000380419	6.41533e-10	1.54256e-08
90000000	4.0973	3.31443	6.02913	5.48896	2.08999e-05	0.00045915	8.2423e-10	2.02155e-08
100000000	4.05605	3.26717	5.99208	5.44564	2.49543e-05	0.000543142	1.03585e-09	2.58097e-08
β-Z2		Cumulated traffic volume(veh)
		10000000	20000000	30000000	40000000	50000000	60000000	70000000	80000000	90000000	100000000
AADTT (veh/d)	1000	4.96877	4.27805	4.08184	3.95572	3.86103	3.78453	3.72	3.66399	3.61438	3.56977
	2000	4.27805	3.95572	3.78453	3.66399	3.56977	3.49187	3.42517	3.36666	3.31443	3.26717
	3000	4.08184	3.78453	3.61438	3.49187	3.39503	3.31443	3.2451	3.18409	3.12948	3.07997
	4000	3.95572	3.66399	3.49187	3.36666	3.26717	3.18409	3.11246	3.04932	2.99274	2.94138
	5000	3.86103	3.56977	3.39503	3.26717	3.16525	3.07997	3.00635	2.94138	2.8831	2.83017
Probability of failure-Z2		Cumulated traffic volume(veh)
		10000000	20000000	30000000	40000000	50000000	60000000	70000000	80000000	90000000	100000000
AADTT (veh/d)	1000	3.36902e-07	9.42706e-06	2.23403e-05	3.81519e-05	5.64547e-05	7.69996e-05	9.96114e-05	0.000124158	0.000150533	0.00017865
	2000	9.42706e-06	3.81519e-05	7.69996e-05	0.000124158	0.00017865	0.000239827	0.000307209	0.000380419	0.00045915	0.000543142
	3000	2.23403e-05	7.69996e-05	0.000150533	0.000239827	0.000343106	0.00045915	0.000587041	0.00072605	0.000875574	0.00104
	4000	3.81519e-05	0.000124158	0.000239827	0.000380419	0.000543142	0.00072605	0.000927662	0.00115	0.00138	0.00163
	5000	5.64547e-05	0.00017865	0.000343106	0.000543142	0.00077475	0.00104	0.00132	0.00163	0.00197	0.00233
Cumulated traffic volume	β					Probability of failure
veh	AADTT (veh/d)					AADTT (veh/d)
	1000	2000	3000	4000	5000	1000	2000	3000	4000	5000
10000000	4.96877	4.27805	4.08184	3.95572	3.86103	3.36902e-07	9.42706e-06	2.23403e-05	3.81519e-05	5.64547e-05
20000000	4.27805	3.95572	3.78453	3.66399	3.56977	9.42706e-06	3.81519e-05	7.69996e-05	0.000124158	0.00017865
30000000	4.08184	3.78453	3.61438	3.49187	3.39503	2.23403e-05	7.69996e-05	0.000150533	0.000239827	0.000343106
40000000	3.95572	3.66399	3.49187	3.36666	3.26717	3.81519e-05	0.000124158	0.000239827	0.000380419	0.000543142
50000000	3.86103	3.56977	3.39503	3.26717	3.16525	5.64547e-05	0.00017865	0.000343106	0.000543142	0.00077475
60000000	3.78453	3.49187	3.31443	3.18409	3.07997	7.69996e-05	0.000239827	0.00045915	0.00072605	0.00104
70000000	3.72	3.42517	3.2451	3.11246	3.00635	9.96114e-05	0.000307209	0.000587041	0.000927662	0.00132
80000000	3.66399	3.36666	3.18409	3.04932	2.94138	0.000124158	0.000380419	0.00072605	0.00115	0.00163
90000000	3.61438	3.31443	3.12948	2.99274	2.8831	0.000150533	0.00045915	0.000875574	0.00138	0.00197
100000000	3.56977	3.26717	3.07997	2.94138	2.83017	0.00017865	0.000543142	0.00104	0.00163	0.00233
Speed(km/h)
num	car	truck
1	99	81
2	95	86
3	96	93
4	132	84
5	103	78
6	102	95
7	98	72
8	94	83
9	116	73
10	109	69
11	104	88
12	99	76
13	99	76
14	102	86
15	113	84
16	113	70
17	106	76
18	96	82
19	107	76
20	92	76
21	96	85
22	103	80
23	104	85
24	90	70
25	100	87
26	117	80
27	108	96
28	88	67
29	108	70
30	100	76
31	128	73
32	104	74
33	113	94
34	98	70
35	99	74
36	102	75
37	87	83
38	93	67
39	91	89
40	97	74
41	99	75
42	97	75
43	96	88
44	107	74
45	109	83
46	110	80
47	93	83
48	95	87
49	96	78
50	101	89
51	97	85
52	94	86
53	101	70
54	105	70
55	87	78
56	97	84
57	108	95
58	100	75
59	88	75
60	98	82
61	114	93
62	104	60
63	107	82
64	124	64
65	123	90
66	89	69
67	78	64
68	108	75
69	108	90
70	95	65
71	102	89
72	110	89
73	96	71
74	107	61
75	105	53
76	105	56
77	98	76
78	117	84
79	120	90
80	119
81	121
82	122
83	87
84	127
85	94
86	132
87	88
88	89
89	122
90	110
91	104
92	111
93	110
94	117
95	118
96	118
97	109
98	110
99	112
100	113
101	108
102	109
103	85
104	101
105	77
106	105
107	107
108	113
109	89
110	87
111	100
112	96
113	92
114	95
115	98
116	82
117	117
